# Supplementary material for: Betaine-Based Deep Eutectic Solvent as a New Media for Laccase-Catalyzed Template-Guided Polymerization/Copolymerization of Aniline and 3-Aminobenzoic Acid
Source: Int J Mol Sci. 2022 Sep 27;23(19):11409. doi: 10.3390/ijms231911409 (PMC9569669; doi:10.3390/ijms231911409)
Supplement: Supplementary file 1 [file ijms-23-11409-s001.zip]

Archive with 1 entries (1 files):
- ijms-1914003-supplementary.pdf
